# Supplementary material for: An Alternative Approach towards C-12 Functionalized Scalaranic Sesterterpenoids Synthesis of 17-Oxo-20-norscalaran-12α,19-O-lactone
Source: Mar Drugs. 2021 Nov 12;19(11):636. doi: 10.3390/md19110636 (PMC8625711; doi:10.3390/md19110636)
Supplement: Supplementary file 1 [file marinedrugs-19-00636-s001.zip]

Archive with 1 entries (1 files):
- marinedrugs-1459307-supplementary.pdf
